# Supplementary material for: Active matter in space
Source: NPJ Microgravity. 2022 Nov 24;8:54. doi: 10.1038/s41526-022-00230-7 (PMC9700843; doi:10.1038/s41526-022-00230-7)
Supplement: Supplementary file 2 — Supplementary Information [file 41526_2022_230_MOESM2_ESM.zip]

Archive with 23 entries (20 files):
- Final Permissions/
- Final Permissions/.DS_Store
- __MACOSX/Final Permissions/._.DS_Store
- Final Permissions/Figure 1/
- Final Permissions/Figure 3/
- Final Permissions/Figure 1/Fig. 1_Kilobot.pdf
- __MACOSX/Final Permissions/Figure 1/._Fig. 1_Kilobot.pdf
- Final Permissions/Figure 1/Fig. 1_Spontaneous motion in hierarchically assembled active matter.pdf
- __MACOSX/Final Permissions/Figure 1/._Fig. 1_Spontaneous motion in hierarchically assembled active matter.pdf
- Final Permissions/Figure 1/Fig1_Designing Collective Behavior in a Termite-Inspired Robot Construction Team.pdf
- __MACOSX/Final Permissions/Figure 1/._Fig1_Designing Collective Behavior in a Termite-Inspired Robot Construction Team.pdf
- Final Permissions/Figure 1/Fig1_RMP.pdf
- __MACOSX/Final Permissions/Figure 1/._Fig1_RMP.pdf
- Final Permissions/Figure 1/Fig1_Collective motion.pdf
- __MACOSX/Final Permissions/Figure 1/._Fig1_Collective motion.pdf
- Final Permissions/Figure 1/Fig. 1_Living Crystals.pdf
- __MACOSX/Final Permissions/Figure 1/._Fig. 1_Living Crystals.pdf
- Final Permissions/Figure 1/Fig. 1_Molecular Motors.pdf
- __MACOSX/Final Permissions/Figure 1/._Fig. 1_Molecular Motors.pdf
- Final Permissions/Figure 3/Fig. 3_Direct-imaging of light-driven colloidal Janus particles in weightlessness.pdf
- __MACOSX/Final Permissions/Figure 3/._Fig. 3_Direct-imaging of light-driven colloidal Janus particles in weightlessness.pdf
- Final Permissions/Figure 3/Fig. 3_Acoustic manipulation of dense nanorods in microgravity.pdf
- __MACOSX/Final Permissions/Figure 3/._Fig. 3_Acoustic manipulation of dense nanorods in microgravity.pdf
